# Supplementary material for: An essential and NSF independent role for α-SNAP in store-operated calcium entry
Source: eLife. 2013 Jul 16;2:e00802. doi: 10.7554/eLife.00802 (PMC3713520; doi:10.7554/eLife.00802)
Supplement: Supplementary file 1. — DOI: http://dx.doi.org/10.7554/eLife.00802.024 [file elife00802s001.xlsx]

## Sheet: Sheet1
dsRNA
Gene name and accession number	Target sequence	Primer Sequence
D. SNAP NM_079456	569 – 886 bp	Fwd: CCAAGTCTATTCAGCACTATG
		Rev: TGATGAGCTTGAACTCCCT
D. Rho1 NM_057750	659 – 885 bp	Fwd: GGATCTAGCAAAAATGAAG
		Rev: GTGGTAAAGATTTTCATGT
shRNA in pLKO.1-puro vector
Gene name and accession number	Name in this paper	Sequence
Scramble RNAi	Scramble RNAi	AACAAGATGAAGAGCACCAA
H. NAPA NM_003827	α-SNAP RNAi 1	CCGGGAATGCAAGTTGATGAA
H. NAPA NM_003827	α-SNAP RNAi 2	GTATCAGAAGGCCATTGACAT
H. NAPG NM_003826	γ-SNAP RNAi 1	GCTCAAGTCTTAGTTCATCTA
H. NAPG NM_003826	γ-SNAP RNAi 2	GCCAGCATGATGTATCTAGAA
H. NAPG NM_003826	γ-SNAP RNAi 3	GCAAGCTGGAATGATGTTGAA
H. NAPG NM_003826	γ-SNAP RNAi 4	GCACTCTCTATTCAGAAAGAA
H. NAPG NM_003826	γ-SNAP RNAi 5	CGACAGGCAGTTGAATTACTA
